# Supplementary material for: Meat Consumption and Depression: An Updated Systematic Review and Meta-Analysis
Source: Nutrients. 2025 Feb 26;17(5):811. doi: 10.3390/nu17050811 (PMC11901745; doi:10.3390/nu17050811)
Supplement: Supplementary file 1 [file nutrients-17-00811-s001.zip]

Archive with 1 entries (1 files):
- nutrients-3506396-supplementary.pdf
